# Supplementary material for: Transcriptome analysis of thermophilic methylotrophic Bacillus methanolicus MGA3 using RNA-sequencing provides detailed insights into its previously uncharted transcriptional landscape
Source: BMC Genomics. 2015 Feb 14;16(1):73. doi: 10.1186/s12864-015-1239-4 (PMC4342826; doi:10.1186/s12864-015-1239-4)
Supplement: Additional file 1: Table S1. — Primers used for RNA quality control. [file 12864_2015_1239_MOESM1_ESM.xlsx]

## Sheet: Tabelle1
Supplementary Table 1 Primers used for RNA quality control.
Name	Sequence (5’‑3’)
Control primer 1, fwd	CCGGCTCGAGTTGTTTGATAAAATTGACCAT
Control primer 1, rev	CCAGCTCGAGTTATTGTTTAACTAAAGCTT
Control primer 2, fwd	GCTGGATCCGAAAGGAGGCCCTTCAGATGCCCTTAGTTTCAATGA
Control primer 2, rev	CTGGAGCTCTTACGCTTTTCCGGAAGAAC
