# Supplementary material for: Transcriptome analysis of thermophilic methylotrophic Bacillus methanolicus MGA3 using RNA-sequencing provides detailed insights into its previously uncharted transcriptional landscape
Source: BMC Genomics. 2015 Feb 14;16(1):73. doi: 10.1186/s12864-015-1239-4 (PMC4342826; doi:10.1186/s12864-015-1239-4)
Supplement: Additional file 2: Table S2. — Bacillus methanolicus MGA3 cultivation parameters. [file 12864_2015_1239_MOESM2_ESM.xlsx]

## Sheet: Tabelle1
Supplementary Table 2 Bacillus methanolicus MGA3 cultivation parameters.
Conditions	Growth rate	Maximal OD600
Standard conditions	0.52	13.5
50 mM mannitol as C-source	0.47	9.1
50 mM glucose as C-source	*	5.4
pO2 5%	0.46	12.1
pO2 20%	0.50	12.5
pO2 50%	0.41	12.5
pH 5.5	*	7.5
pH 6.0	0.50	12.8
pH 7.0	0.41	10.7
pH 7.5	*	8.2
16 mM glutamine as N-source	0.46	12.5
300 mM sorbitol	0.42	12.8
160 mM NaCl	*	12.3
*Non-exponential growth
