# Supplementary material for: Transcriptome analysis of thermophilic methylotrophic Bacillus methanolicus MGA3 using RNA-sequencing provides detailed insights into its previously uncharted transcriptional landscape
Source: BMC Genomics. 2015 Feb 14;16(1):73. doi: 10.1186/s12864-015-1239-4 (PMC4342826; doi:10.1186/s12864-015-1239-4)
Supplement: Additional file 3: Table S3. — List of Bacillus methanolicus MGA3 CDS with corrected translational start sites. [file 12864_2015_1239_MOESM3_ESM.xlsx]

## Sheet: Tabelle1
Supplementary Table 3 List of Bacillus methanolicus MGA3 CDS with corrected translational start sites.
Gene	Strand	Previous CDS start	Previous length [bp]	Corrected CDS start	Corrected length [bp]
BMMGA3_01855	+	348568	834	348616	786
BMMGA3_02540	-	497958	267	497877	186
BMMGA3_07310	+	1452609	2757	1452663	2703
BMMGA3_08410	+	1669861	549	1670056	354
BMMGA3_08525	-	1688681	804	1688546	669
BMMGA3_09915	+	1975020	3093	1975680	2433
BMMGA3_10190	-	2025599	1053	2025524	978
BMMGA3_10965	-	2177563	696	2177419	552
BMMGA3_12835	-	2557158	723	2557047	612
BMMGA3_14420	+	2850744	207	2850819	132
BMMGA3_15615	-	3114737	957	3114599	819
BMMGA3_15745	-	3146014	2385	3145807	2178
BMMGA3_15965	-	3186010	534	3185872	396
BMMGA3_16750	-	3335690	780	3335654	744
