# Supplementary material for: Transcriptome analysis of thermophilic methylotrophic Bacillus methanolicus MGA3 using RNA-sequencing provides detailed insights into its previously uncharted transcriptional landscape
Source: BMC Genomics. 2015 Feb 14;16(1):73. doi: 10.1186/s12864-015-1239-4 (PMC4342826; doi:10.1186/s12864-015-1239-4)
Supplement: Additional file 4: Table S4. — Novel transcripts identified in Bacillus methanolicus MGA3 with unknown function. [file 12864_2015_1239_MOESM4_ESM.xlsx]

## Sheet: Tabelle1
Supplementary Table 4 Novel transcripts identified of Bacillus methanolicus MGA3 with unknown function.
Class	Locus tag	Feature start	Feature stop	Length	Strand	Related function	Reference
sRNA	BMMGA3_s0010	194881	194714	167	-	Unknown function	Chr
sRNA	BMMGA3_s0020	377515	376980	535	-	Unknown function	Chr
sRNA	BMMGA3_s0030	449996	450140	144	+	Unknown function	Chr
sRNA	BMMGA3_s0040	465214	465049	165	-	Unknown function	Chr
sRNA	BMMGA3_s0050	794879	795133	254	+	Unknown function	Chr
sRNA	BMMGA3_s0060	801145	800769	376	-	Unknown function	Chr
sRNA	BMMGA3_s0070	1304750	1304664	86	-	Unknown function	Chr
sRNA	BMMGA3_s0080	1691306	1691085	221	-	Unknown function	Chr
sRNA	BMMGA3_s0090	1788340	1788310	30	-	Unknown function	Chr
sRNA	BMMGA3_s0100	1853510	1853465	45	-	Unknown function	Chr
sRNA	BMMGA3_s0110	2036614	2036779	165	+	Unknown function	Chr
sRNA	BMMGA3_s0120	2755839	2755492	347	-	Unknown function	Chr
sRNA	BMMGA3_s0130	2979105	2979193	88	+	Unknown function	Chr
sRNA	BMMGA3_s0140	3471	3254	217	-	Unknown function	pBM19
sRNA	BMMGA3_s0150	18246	18342	96	+	Unknown function	pBM19
sRNA	BMMGA3_s0160	18374	18286	88	-	Unknown function	pBM19
sRNA	BMMGA3_s0170	50496	50392	104	-	Unknown function	pBM69
sRNA	BMMGA3_s0180	52295	52106	189	-	Unknown function	pBM69
small protein	BMMGA3_09917	1978672	1978818	147	+	Conserved hypothetical protein	Chr
small protein	BMMGA3_14872	2944593	2944712	120	+	Hypothetical protein	Chr
