# Supplementary material for: Transcriptome analysis of thermophilic methylotrophic Bacillus methanolicus MGA3 using RNA-sequencing provides detailed insights into its previously uncharted transcriptional landscape
Source: BMC Genomics. 2015 Feb 14;16(1):73. doi: 10.1186/s12864-015-1239-4 (PMC4342826; doi:10.1186/s12864-015-1239-4)
Supplement: Additional file 5: Table S5. — Identified intragenic sense transcripts of Bacillus methanolicus MGA3. [file 12864_2015_1239_MOESM5_ESM.xlsx]

## Sheet: Tabelle1
Supplementary Table 5 Identified intragenic sense transcripts of Bacillus methanolicus MGA3.
Position of intragenic TSS transcript	Strand	Associated gene	Reference
3.299	+	BMMGA3_00020	Chr
3.303	+	BMMGA3_00020	Chr
23.835	-	BMMGA3_00100	Chr
29.194	+	BMMGA3_00120	Chr
40.666	+	BMMGA3_00195	Chr
43.111	+	BMMGA3_00210	Chr
70.041	+	BMMGA3_00345	Chr
70.076	+	BMMGA3_00345	Chr
81.065	+	BMMGA3_00395	Chr
88.764	+	BMMGA3_00440	Chr
89.459	+	BMMGA3_00450	Chr
89.546	+	BMMGA3_00450	Chr
112.948	+	BMMGA3_00570	Chr
149.274	+	BMMGA3_00810	Chr
149.274	+	BMMGA3_00810	Chr
149.58	+	BMMGA3_00820	Chr
149.582	+	BMMGA3_00815	Chr
187.013	+	BMMGA3_01045	Chr
190.456	+	BMMGA3_01060	Chr
199.491	+	BMMGA3_01110	Chr
205.45	-	BMMGA3_01130	Chr
216.377	+	BMMGA3_01175	Chr
222.304	+	BMMGA3_01205	Chr
223.713	+	BMMGA3_01215	Chr
234.089	+	BMMGA3_01270	Chr
260.635	+	BMMGA3_01465	Chr
260.638	+	BMMGA3_01465	Chr
261.245	-	BMMGA3_01470	Chr
352.031	+	BMMGA3_01865	Chr
354.885	+	BMMGA3_01875	Chr
358.245	-	BMMGA3_01895	Chr
403.767	+	BMMGA3_02100	Chr
412.494	+	BMMGA3_02120	Chr
429.735	+	BMMGA3_02205	Chr
539.131	-	BMMGA3_02750	Chr
680.206	-	BMMGA3_03475	Chr
692.829	+	BMMGA3_03525	Chr
791.424	+	BMMGA3_04030	Chr
834.845	+	BMMGA3_04250	Chr
841.556	+	BMMGA3_04290	Chr
843.917	+	BMMGA3_04305	Chr
855.942	+	BMMGA3_04350	Chr
864.43	+	BMMGA3_04395	Chr
896.456	+	BMMGA3_04535	Chr
896.458	+	BMMGA3_04535	Chr
900.646	+	BMMGA3_04555	Chr
903.305	+	BMMGA3_04565	Chr
906.996	-	BMMGA3_04585	Chr
970.883	+	BMMGA3_04960	Chr
984.899	+	BMMGA3_05020	Chr
988.283	+	BMMGA3_05040	Chr
1,010,721	+	BMMGA3_05145	Chr
1,014,208	+	BMMGA3_05165	Chr
1,024,949	-	BMMGA3_05220	Chr
1,040,910	+	BMMGA3_05305	Chr
1,041,299	+	BMMGA3_05305	Chr
1,047,060	+	BMMGA3_05345	Chr
1,047,231	+	BMMGA3_05350	Chr
1,047,906	+	BMMGA3_05350	Chr
1,056,029	+	BMMGA3_05410	Chr
1,074,369	+	BMMGA3_05485	Chr
1,086,091	+	BMMGA3_05560	Chr
1,086,093	+	BMMGA3_05560	Chr
1,107,817	+	BMMGA3_05665	Chr
1,114,161	+	BMMGA3_05700	Chr
1,119,324	+	BMMGA3_05720	Chr
1,120,280	+	BMMGA3_05730	Chr
1,120,835	+	BMMGA3_05730	Chr
1,145,967	+	BMMGA3_05840	Chr
1,151,417	+	BMMGA3_05870	Chr
1,157,211	+	BMMGA3_05895	Chr
1,160,596	+	BMMGA3_05910	Chr
1,161,690	+	BMMGA3_05925	Chr
1,163,440	+	BMMGA3_05935	Chr
1,164,930	+	BMMGA3_05940	Chr
1,172,303	+	BMMGA3_05980	Chr
1,183,036	+	BMMGA3_06035	Chr
1,190,450	+	BMMGA3_06070	Chr
1,190,678	+	BMMGA3_06070	Chr
1,194,156	+	BMMGA3_06085	Chr
1,270,894	+	BMMGA3_06460	Chr
1,278,581	+	BMMGA3_06500	Chr
1,294,405	+	BMMGA3_06560	Chr
1,297,127	+	BMMGA3_06570	Chr
1,339,189	+	BMMGA3_06805	Chr
1,358,134	+	BMMGA3_06905	Chr
1,428,519	+	BMMGA3_07215	Chr
1,485,619	+	BMMGA3_07475	Chr
1,494,420	+	BMMGA3_07525	Chr
1,505,077	+	BMMGA3_07580	Chr
1,516,485	+	BMMGA3_07645	Chr
1,528,055	+	BMMGA3_07695	Chr
1,534,397	-	BMMGA3_07720	Chr
1,555,427	-	BMMGA3_07840	Chr
1,561,514	-	BMMGA3_07870	Chr
1,608,363	-	BMMGA3_08090	Chr
1,626,280	-	BMMGA3_08175	Chr
1,661,153	-	BMMGA3_08360	Chr
1,690,551	-	BMMGA3_08540	Chr
1,694,242	+	BMMGA3_08560	Chr
1,740,769	-	BMMGA3_08765	Chr
1,742,558	-	BMMGA3_08775	Chr
1,762,706	-	BMMGA3_08885	Chr
1,783,042	-	BMMGA3_08985	Chr
1,785,656	-	BMMGA3_09000	Chr
1,805,350	-	BMMGA3_09075	Chr
1,810,855	-	BMMGA3_09095	Chr
1,811,496	-	BMMGA3_09095	Chr
1,817,808	-	BMMGA3_09125	Chr
1,826,697	+	BMMGA3_09155	Chr
1,831,693	-	BMMGA3_09170	Chr
1,875,349	+	BMMGA3_09375	Chr
1,875,461	+	BMMGA3_09375	Chr
1,891,704	-	BMMGA3_09465	Chr
1,894,947	+	BMMGA3_09480	Chr
1,894,949	+	BMMGA3_09480	Chr
1,895,807	+	BMMGA3_09485	Chr
1,947,916	-	BMMGA3_09775	Chr
1,950,822	-	BMMGA3_09785	Chr
1,998,715	-	BMMGA3_10030	Chr
2,006,970	-	BMMGA3_10080	Chr
2,007,634	+	BMMGA3_10085	Chr
2,033,794	-	BMMGA3_10245	Chr
2,044,714	-	BMMGA3_10295	Chr
2,066,044	-	BMMGA3_10410	Chr
2,066,047	-	BMMGA3_10410	Chr
2,066,048	-	BMMGA3_10410	Chr
2,078,400	-	BMMGA3_10465	Chr
2,099,529	+	BMMGA3_10560	Chr
2,099,531	+	BMMGA3_10560	Chr
2,110,297	-	BMMGA3_10605	Chr
2,119,805	+	BMMGA3_10660	Chr
2,129,123	-	BMMGA3_10710	Chr
2,129,181	-	BMMGA3_10710	Chr
2,129,183	-	BMMGA3_10710	Chr
2,130,419	-	BMMGA3_10720	Chr
2,155,697	-	BMMGA3_10850	Chr
2,155,700	-	BMMGA3_10850	Chr
2,181,630	-	BMMGA3_10980	Chr
2,190,072	-	BMMGA3_11030	Chr
2,192,936	-	BMMGA3_11050	Chr
2,203,916	-	BMMGA3_11105	Chr
2,203,924	-	BMMGA3_11105	Chr
2,252,960	-	BMMGA3_11340	Chr
2,279,357	-	BMMGA3_11485	Chr
2,279,909	-	BMMGA3_11485	Chr
2,314,430	-	BMMGA3_11685	Chr
2,326,833	-	BMMGA3_11745	Chr
2,349,194	-	BMMGA3_11850	Chr
2,373,627	-	BMMGA3_11965	Chr
2,374,715	-	BMMGA3_11965	Chr
2,388,705	-	BMMGA3_12045	Chr
2,412,887	-	BMMGA3_12180	Chr
2,418,711	-	BMMGA3_12215	Chr
2,421,636	-	BMMGA3_12230	Chr
2,422,878	-	BMMGA3_12240	Chr
2,424,978	-	BMMGA3_12250	Chr
2,428,007	-	BMMGA3_12260	Chr
2,433,233	-	BMMGA3_12285	Chr
2,446,514	-	BMMGA3_12335	Chr
2,447,307	-	BMMGA3_12340	Chr
2,456,443	-	BMMGA3_12375	Chr
2,458,328	-	BMMGA3_12385	Chr
2,460,631	-	BMMGA3_12395	Chr
2,462,178	-	BMMGA3_12410	Chr
2,505,419	+	BMMGA3_12635	Chr
2,557,119	-	BMMGA3_12835	Chr
2,563,071	-	BMMGA3_12860	Chr
2,567,769	-	BMMGA3_12885	Chr
2,576,087	-	BMMGA3_12920	Chr
2,620,598	-	BMMGA3_13125	Chr
2,621,123	-	BMMGA3_13125	Chr
2,636,673	-	BMMGA3_13205	Chr
2,637,958	-	BMMGA3_13215	Chr
2,640,165	-	BMMGA3_13230	Chr
2,641,785	-	BMMGA3_13235	Chr
2,642,092	-	BMMGA3_13235	Chr
2,642,517	-	BMMGA3_13235	Chr
2,664,513	+	BMMGA3_13320	Chr
2,677,011	-	BMMGA3_13360	Chr
2,688,141	+	BMMGA3_13430	Chr
2,701,820	-	BMMGA3_13505	Chr
2,707,810	+	BMMGA3_13535	Chr
2,708,115	+	BMMGA3_13535	Chr
2,709,903	-	BMMGA3_13540	Chr
2,734,698	-	BMMGA3_13695	Chr
2,856,833	-	BMMGA3_14450	Chr
2,866,247	+	BMMGA3_14495	Chr
2,873,695	+	BMMGA3_14545	Chr
2,893,810	-	BMMGA3_14625	Chr
2,903,202	-	BMMGA3_14675	Chr
2,953,621	-	BMMGA3_14905	Chr
2,970,924	-	BMMGA3_14995	Chr
2,986,655	+	BMMGA3_15070	Chr
3,025,462	-	BMMGA3_15210	Chr
3,029,144	+	BMMGA3_15230	Chr
3,041,166	+	BMMGA3_15275	Chr
3,174,830	-	BMMGA3_15910	Chr
3,175,255	-	BMMGA3_15910	Chr
3,207,820	-	BMMGA3_16080	Chr
3,207,822	-	BMMGA3_16080	Chr
3,212,986	-	BMMGA3_16115	Chr
3,228,826	-	BMMGA3_16180	Chr
3,233,958	-	BMMGA3_16200	Chr
3,262,545	-	BMMGA3_16365	Chr
3,262,878	-	BMMGA3_16365	Chr
3,266,434	-	BMMGA3_16385	Chr
3,315,814	-	BMMGA3_16645	Chr
3,317,915	-	BMMGA3_16655	Chr
12.219	-	BMMGA3_17240	pBM19
12.378	-	BMMGA3_17240	pBM19
2.789	+	BMMGA3_16765	pBM69
16.258	+	BMMGA3_16835	pBM69
17.669	+	BMMGA3_16845	pBM69
21.49	+	BMMGA3_16875	pBM69
29.625	+	BMMGA3_16925	pBM69
30.017	+	BMMGA3_16925	pBM69
31.491	-	BMMGA3_16945	pBM69
39.444	+	BMMGA3_17005	pBM69
45.657	+	BMMGA3_17040	pBM69
51.093	-	BMMGA3_17080	pBM69
52.707	+	BMMGA3_17085	pBM69
58.633	-	BMMGA3_17120	pBM69
59.631	-	BMMGA3_17130	pBM69
62.601	-	BMMGA3_17150	pBM69
