# Supplementary material for: Transcriptome analysis of thermophilic methylotrophic Bacillus methanolicus MGA3 using RNA-sequencing provides detailed insights into its previously uncharted transcriptional landscape
Source: BMC Genomics. 2015 Feb 14;16(1):73. doi: 10.1186/s12864-015-1239-4 (PMC4342826; doi:10.1186/s12864-015-1239-4)
Supplement: Additional file 6: Table S6. — Identified antisense transcripts of Bacillus methanolicus MGA3. [file 12864_2015_1239_MOESM6_ESM.xlsx]

## Sheet: Tabelle1
Supplementary Table 6 Identified antisense transcripts of Bacillus methanolicus MGA3.
asRNA gene	Strand	TSS of asRNA	Stop of asRNA	Location to affected gene	Affected gene(s)	Reference
BMMGA3_as0001	-	27575	27554	Within CDS and 3’‑UTR	4.5S RNA / scRNA	Chr
BMMGA3_as0002	-	49745	49702	3’‑UTR	BMMGA3_00240	Chr
BMMGA3_as0003	-	56553	56516	3’‑UTR	BMMGA3_00285	Chr
BMMGA3_as0004	+	204953	205171	Within CDS	BMMGA3_01130	Chr
BMMGA3_as0005	+	208335	208566	Within CDS	BMMGA3_01145	Chr
BMMGA3_as0006	+	212544	212992	Within CDS	BMMGA3_01160	Chr
BMMGA3_as0007	+	235292	235408	Within CDS and 3’‑UTR	BMMGA3_01280	Chr
BMMGA3_as0008	-	264348	264203	Within CDS	BMMGA3_01485	Chr
BMMGA3_as0009	-	304856	304740	Within CDS	BMMGA3_01665	Chr
BMMGA3_as0010	-	306219	305956	Within CDS	BMMGA3_01670	Chr
BMMGA3_as0011	-	327015	326955	5’‑UTR	BMMGA3_01750	Chr
BMMGA3_as0012	-	327933	327846	Within CDS	BMMGA3_01760	Chr
BMMGA3_as0013	-	348915	348833	Within CDS	BMMGA3_01855	Chr
BMMGA3_as0014	-	370509	370419	Within CDS	BMMGA3_01940	Chr
BMMGA3_as0015	-	375852	375643	Within CDS	BMMGA3_01960	Chr
BMMGA3_as0016	-	376115	376035	Within CDS	BMMGA3_01960	Chr
BMMGA3_as0017	+	377832	377997	5’‑UTR and within CDS	BMMGA3_01970	Chr
BMMGA3_as0018	-	415575	415545	3’‑UTR	BMMGA3_02130	Chr
BMMGA3_as0019	-	516455	516322	5’‑UTR	BMMGA3_02635	Chr
BMMGA3_as0020	-	519368	519177	Within CDS	BMMGA3_02655	Chr
BMMGA3_as0021	+	519935	519962	Within CDS	BMMGA3_02660	Chr
BMMGA3_as0022	-	526220	525803	Within CDS	BMMGA3_02690	Chr
BMMGA3_as0023	-	614949	614689	Within CDS	BMMGA3_03100	Chr
BMMGA3_as0024	+	615149	615260	Within CDS	BMMGA3_03105	Chr
BMMGA3_as0025	+	671121	671323	Within CDS	BMMGA3_03425	Chr
BMMGA3_as0026	+	702813	702975	Within CDS	BMMGA3_03640	Chr
BMMGA3_as0027	-	709300	709034	Within CDS	BMMGA3_03680	Chr
BMMGA3_as0028	+	722206	722439	Within CDS	BMMGA3_03740	Chr
BMMGA3_as0029	-	726380	726283	3’‑UTR	BMMGA3_03760	Chr
BMMGA3_as0030	-	732157	731886	Within CDS	BMMGA3_03800	Chr
BMMGA3_as0031	+	778818	778968	Within CDS	BMMGA3_03980	Chr
BMMGA3_as0032	-	788717	788694	Within CDS	BMMGA3_04025	Chr
BMMGA3_as0033	-	848991	848756	Within CDS	BMMGA3_04325	Chr
BMMGA3_as0034	+	859886	859913	Within CDS	BMMGA3_04365	Chr
BMMGA3_as0035	-	896909	896243	Within CDS and 3’‑UTR	BMMGA3_04535	Chr
BMMGA3_as0036	+	904584	904683	Within CDS and 3’‑UTR	BMMGA3_04570	Chr
BMMGA3_as0037	-	934825	934706	Within CDS	BMMGA3_04760	Chr
BMMGA3_as0038	-	945213	945079	Within CDS	BMMGA3_04825	Chr
BMMGA3_as0039	-	955938	955888	Within CDS	BMMGA3_04880	Chr
BMMGA3_as0040	+	985632	985899	Within CDS	BMMGA3_05030	Chr
BMMGA3_as0041	+	997777	997839	Within CDS	BMMGA3_05085	Chr
BMMGA3_as0042	-	1070405	1070365	Within CDS	BMMGA3_05465	Chr
BMMGA3_as0043	-	1071356	1071329	3’‑UTR	BMMGA3_05465	Chr
BMMGA3_as0044	-	1074856	1074831	3’‑UTR	BMMGA3_05485	Chr
BMMGA3_as0045	-	1074858	1074831	3’‑UTR	BMMGA3_05485	Chr
BMMGA3_as0046	+	1087064	1087385	Within CDS	BMMGA3_05565	Chr
BMMGA3_as0047	-	1095052	1094938	Within CDS	BMMGA3_05605	Chr
BMMGA3_as0048	-	1156621	1156410	Within CDS	BMMGA3_05895	Chr
BMMGA3_as0049	-	1177828	1177655	Within CDS	BMMGA3_05995	Chr
BMMGA3_as0050	-	1198810	1198671	Within CDS	BMMGA3_06115	Chr
BMMGA3_as0051	-	1277426	1277250	Within CDS	BMMGA3_06495	Chr
BMMGA3_as0052	-	1282585	1282564	Within CDS	BMMGA3_06515	Chr
BMMGA3_as0053	-	1295502	1295430	Within CDS	BMMGA3_06565	Chr
BMMGA3_as0054	+	1347222	1347449	5’‑UTR	BMMGA3_06850	Chr
BMMGA3_as0055	+	1412840	1413080	Within CDS and 3’‑UTR	BMMGA3_07130	Chr
BMMGA3_as0056	-	1427061	1426869	Within CDS	BMMGA3_07205	Chr
BMMGA3_as0057	+	1429371	1429536	Within CDS	BMMGA3_07225	Chr
BMMGA3_as0058	+	1451751	1452366	Within CDS	BMMGA3_07300 & BMMGA3_07305	Chr
BMMGA3_as0059	+	1459122	1459281	Within CDS	BMMGA3_07330	Chr
BMMGA3_as0060	-	1513245	1512979	Within CDS	BMMGA3_07640	Chr
BMMGA3_as0061	-	1514398	1512980	Within CDS	BMMGA3_07640	Chr
BMMGA3_as0062	-	1525645	1525619	3’‑UTR	BMMGA3_07685	Chr
BMMGA3_as0063	+	1563985	1564027	Within CDS	BMMGA3_07890	Chr
BMMGA3_as0064	+	1588075	1588259	5’‑UTR	BMMGA3_07995	Chr
BMMGA3_as0065	-	1589798	1589708	Within CDS and 3’‑UTR	BMMGA3_08000	Chr
BMMGA3_as0066	+	1635396	1635452	Within CDS and 3’‑UTR	BMMGA3_08235	Chr
BMMGA3_as0067	+	1635457	1635702	Within CDS	BMMGA3_08235	Chr
BMMGA3_as0068	+	1647362	1647479	Within CDS	BMMGA3_08300	Chr
BMMGA3_as0069	+	1652832	1653072	Within CDS	BMMGA3_08320	Chr
BMMGA3_as0070	+	1684275	1684648	Within CDS	BMMGA3_08495 & BMMGA3_08500	Chr
BMMGA3_as0071	-	1694529	1694439	Within CDS	BMMGA3_08565	Chr
BMMGA3_as0072	-	1694849	1694828	Within CDS	BMMGA3_08565	Chr
BMMGA3_as0073	+	1769528	1769918	Within CDS	BMMGA3_08925	Chr
BMMGA3_as0074	+	1773772	1773835	Within CDS	BMMGA3_08940	Chr
BMMGA3_as0075	+	1782116	1782197	Within CDS	BMMGA3_08980	Chr
BMMGA3_as0076	-	1791758	1791714	Within CDS	BMMGA3_09020	Chr
BMMGA3_as0077	+	1797181	1797320	5’‑UTR	BMMGA3_09040	Chr
BMMGA3_as0078	-	1823948	1823677	Within CDS	BMMGA3_09145	Chr
BMMGA3_as0079	-	1861716	1861311	Within CDS	BMMGA3_09295	Chr
BMMGA3_as0080	+	1876851	1877026	3’‑UTR	BMMGA3_09385	Chr
BMMGA3_as0081	+	1877034	1878010	Within CDS	BMMGA3_09385	Chr
BMMGA3_as0082	-	1923746	1923384	Within CDS and 3’‑UTR	BMMGA3_09635	Chr
BMMGA3_as0083	+	1925199	1926088	Within CDS	BMMGA3_09645	Chr
BMMGA3_as0084	-	1963173	1963072	Within CDS	BMMGA3_09865	Chr
BMMGA3_as0085	-	1973554	1973164	Within CDS	BMMGA3_09910	Chr
BMMGA3_as0086	-	1976203	1976039	Within CDS	BMMGA3_09915	Chr
BMMGA3_as0087	-	1978360	1977520	Within CDS	BMMGA3_09915	Chr
BMMGA3_as0088	+	1995221	1995594	Within CDS and 3’‑UTR	BMMGA3_10015	Chr
BMMGA3_as0089	-	2076079	2076044	Within CDS	BMMGA3_10455	Chr
BMMGA3_as0090	+	2091155	2091263	Within CDS	BMMGA3_10515	Chr
BMMGA3_as0091	+	2098217	2098511	Within CDS	BMMGA3_10555	Chr
BMMGA3_as0092	+	2098495	2098631	Within CDS	BMMGA3_10555	Chr
BMMGA3_as0093	+	2104939	2105194	Within CDS	BMMGA3_10585	Chr
BMMGA3_as0094	+	2158928	2158952	Within CDS	BMMGA3_10875	Chr
BMMGA3_as0095	+	2200226	2200247	Within CDS	BMMGA3_11090	Chr
BMMGA3_as0096	+	2205111	2205210	Within CDS	BMMGA3_11120	Chr
BMMGA3_as0097	-	2224931	2224639	Within CDS	BMMGA3_11225	Chr
BMMGA3_as0098	+	2239064	2239485	Within CDS and 3’‑UTR	BMMGA3_11295	Chr
BMMGA3_as0099	+	2245492	2245601	Within CDS and 3’‑UTR	BMMGA3_11315	Chr
BMMGA3_as0100	+	2269196	2269403	Within CDS and 3’‑UTR	BMMGA3_11420	Chr
BMMGA3_as0101	+	2273286	2273528	Within CDS	BMMGA3_11445	Chr
BMMGA3_as0102	-	2282406	2281611	Within CDS and 3’‑UTR	BMMGA3_11505	Chr
BMMGA3_as0103	+	2284047	2284265	Within CDS	BMMGA3_11515	Chr
BMMGA3_as0104	-	2306408	2306308	Within CDS	BMMGA3_11645	Chr
BMMGA3_as0105	+	2311103	2311126	Within CDS	BMMGA3_11665	Chr
BMMGA3_as0106	-	2313786	2313584	Within CDS	BMMGA3_11680	Chr
BMMGA3_as0107	+	2356240	2357386	Within CDS and 3’‑UTR	BMMGA3_11890	Chr
BMMGA3_as0108	+	2371449	2371520	Within CDS	BMMGA3_11955	Chr
BMMGA3_as0109	+	2392377	2392630	Within CDS	BMMGA3_12060	Chr
BMMGA3_as0110	-	2396411	2396288	3’‑UTR	BMMGA3_12080	Chr
BMMGA3_as0111	+	2396422	2396464	Within CDS	BMMGA3_12085	Chr
BMMGA3_as0112	-	2400862	2400667	Within CDS	BMMGA3_12100	Chr
BMMGA3_as0113	-	2407967	2407145	Within CDS	BMMGA3_12150 & BMMGA3_12155	Chr
BMMGA3_as0114	+	2427609	2427883	Within CDS and 3’‑UTR	BMMGA3_12260	Chr
BMMGA3_as0115	+	2483080	2483117	Within CDS	BMMGA3_12515	Chr
BMMGA3_as0116	+	2485231	2485252	Within CDS	BMMGA3_12525	Chr
BMMGA3_as0117	+	2534476	2534562	Within CDS	BMMGA3_12730	Chr
BMMGA3_as0118	+	2543156	2543209	Within CDS	BMMGA3_12765	Chr
BMMGA3_as0119	-	2552364	2552343	Within CDS	BMMGA3_12815	Chr
BMMGA3_as0120	-	2625618	2624534	Within CDS	BMMGA3_13150	Chr
BMMGA3_as0121	-	2667738	2667555	Within CDS	BMMGA3_13335	Chr
BMMGA3_as0122	-	2668590	2668443	Within CDS	BMMGA3_13335	Chr
BMMGA3_as0123	+	2681766	2681865	5’‑UTR and within CDS	BMMGA3_13395	Chr
BMMGA3_as0124	+	2686083	2686308	Within CDS	BMMGA3_13420	Chr
BMMGA3_as0125	+	2692368	2692783	Within CDS	BMMGA3_13455	Chr
BMMGA3_as0126	-	2721124	2721103	Within CDS	BMMGA3_13585	Chr
BMMGA3_as0127	+	2732425	2732480	Within CDS	BMMGA3_13680	Chr
BMMGA3_as0128	+	2785662	2785932	Within CDS	BMMGA3_14055	Chr
BMMGA3_as0129	-	2806059	2805837	Within CDS and 3’‑UTR	BMMGA3_14180	Chr
BMMGA3_as0130	+	2821323	2821417	Within CDS	BMMGA3_14275	Chr
BMMGA3_as0131	+	2827674	2827760	3’‑UTR	BMMGA3_14310	Chr
BMMGA3_as0132	+	2849032	2849414	Within CDS	BMMGA3_14415	Chr
BMMGA3_as0133	+	2890647	2890897	Within CDS	BMMGA3_14620	Chr
BMMGA3_as0134	-	2904650	2904342	Within CDS	BMMGA3_14685	Chr
BMMGA3_as0135	-	2985614	2985240	Within CDS	BMMGA3_15060	Chr
BMMGA3_as0136	+	2993947	2994064	Within CDS	BMMGA3_15100	Chr
BMMGA3_as0137	+	3072753	3072909	Within CDS	BMMGA3_15450	Chr
BMMGA3_as0138	-	3169759	3169526	Within CDS and 3’‑UTR	BMMGA3_15875	Chr
BMMGA3_as0139	+	3183044	3183291	Within CDS	BMMGA3_15950	Chr
BMMGA3_as0140	+	3208434	3208547	Within CDS	BMMGA3_16085	Chr
BMMGA3_as0141	-	3238636	3238308	Within CDS	BMMGA3_16220	Chr
BMMGA3_as0142	-	3239562	3239522	3’‑UTR	BMMGA3_16220	Chr
BMMGA3_as0143	-	3248504	3248456	Within CDS	BMMGA3_16275	Chr
BMMGA3_as0144	-	3279842	3278804	Within CDS	BMMGA3_16465	Chr
BMMGA3_as0145	-	3326079	3325261	Within CDS	BMMGA3_16705	Chr
BMMGA3_as0146	-	5469	5162	Within CDS	BMMGA3_17205	pBM19
BMMGA3_as0147	+	15508	15549	Within CDS	BMMGA3_17265	pBM19
BMMGA3_as0148	-	14771	14489	Within CDS	BMMGA3_16820	pBM69
BMMGA3_as0149	-	17901	17876	3’‑UTR	BMMGA3_16845	pBM69
BMMGA3_as0150	-	54116	54081	Within CDS	BMMGA3_17090	pBM69
BMMGA3_as0151	+	58508	58554	Within CDS	BMMGA3_17120	pBM69
BMMGA3_as0152	-	68851	68714	5’‑UTR	BMMGA3_16760	pBM69
BMMGA3_03430*	+	671341*	672011*	Within CDS	BMMGA3_03425	Chr
BMMGA3_04395*	+	863529*	864441*	5’‑UTR	BMMGA3_04390	Chr
BMMGA3_04390*	-	863537*	862630*	5’‑UTR	BMMGA3_04395	Chr
BMMGA3_04390*	-	863539*	862630*	5’‑UTR	BMMGA3_04395	Chr
BMMGA3_04390*	-	863578*	862630*	5’‑UTR	BMMGA3_04395	Chr
BMMGA3_12700*	+	2525709*	2526278*	Within CDS	BMMGA3_12695	Chr
BMMGA3_12695*	-	2525729*	2524188*	Within CDS	BMMGA3_12700	Chr
BMMGA3_13335*	+	2667313*	2669618*	Within CDS	BMMGA3_13330	Chr
BMMGA3_13330*	-	2667318*	2666136*	Within CDS	BMMGA3_13335	Chr
BMMGA3_13330*	-	2667319*	2666136*	Within CDS	BMMGA3_13335	Chr
BMMGA3_13330*	-	2667401*	2666136*	Within CDS	BMMGA3_13335	Chr
* In these cases, the 5’‑UTRs of the respective genes are located antisense to the 5’‑UTR or the coding regions of a neighboring gene. As a result, the depicted start represents the TSS and stop of the gene.
